# Supplementary material for: Microbial communities of the Laurentian Great Lakes reflect connectivity and local biogeochemistry
Source: Environ Microbiol. 2019 Dec 2;22(1):433–46. doi: 10.1111/1462-2920.14862 (PMC6973239; doi:10.1111/1462-2920.14862)
Supplement: Supplementary file 2 — Table S1 Sample information, including station name and location, sample depth and depth code, and collection date. Table S2. Phyla and proteobacterial classes that were significantly different when samples were characterized using the 16S rRNA V4 region vs. V4‐V5 region primers, based on a Wald test of log2 fold change. Table S3. Oligotypes that were significantly different when samples were characterized using the 16S rRNA V4 region vs V4‐V5 region primers based on a Wald test of log2 fold change. Table S4. Results of Permutational Multivariate Analysis of Variance comparing the effects of depth, lake, and year on microbial community composition characterized using primers targeting the 16S rRNA V4‐V5 region and the 16S rRNA V4 region. Table S5. Phyla and proteobacterial classes that are significantly enriched in surface or deep‐water samples based on a Wald test of log2 fold change. Table S6. Sequence distribution of manual oligotypes of four ubiquitous, abundant tribes and corresponding PERMANOVA results testing for effects of lake and depth. [file EMI-22-433-s002.xlsx]

## Sheet: Table S1
Table S1. Sample information, including station name and location, sample depth and depth code, and collection date.
Sample ID	lake	station	latitude	longitude	depth (m)	epa_depth_code	modified_depth_code	cruise	month	day	year	bacterial cell count sample
ER15M_SRF_Apr2012	ER	ER15M	42.5167	-79.8933	1	SRF	SRF	2012_spring	April	9	2012
ER78M_SRF_Apr2012	ER	ER78M	42.1167	-81.25	1	SRF	SRF	2012_spring	April	8	2012	x
HU45M_SRF_Apr2012	HU	HU45M	45.1367	-82.9833	1	SRF	SRF	2012_spring	April	4	2012	x
MI27M_SRF_Apr2012	MI	MI27M	43.6	-86.9167	1	SRF	SRF	2012_spring	April	2	2012
ON33M_SRF_Apr2012	ON	ON33M	43.5967	-78.8017	1	SRF	SRF	2012_spring	April	11	2012	x
SU08M_SRF_Apr2012	SU	SU08M	47.6058	-86.8178	1	SRF	SRF	2012_spring	April	18	2012	x
ER15M_SRF_Aug2012	ER	ER15M	42.5167	-79.8933	2	SRF	SRF	2012_summer	August	11	2012
ER15M_LEP_Aug2012	ER	ER15M	42.5167	-79.8933	17	LEP	LEP	2012_summer	August	11	2012
ER15M_MHY_Aug2012	ER	ER15M	42.5167	-79.8933	46	MHY	MHY	2012_summer	August	11	2012
ER15M_Bminus_Aug2012	ER	ER15M	42.5167	-79.8933	61	Bminus	BOT	2012_summer	August	11	2012
ER78M_SRF_Aug2012	ER	ER78M	42.1167	-81.25	2	SRF	SRF	2012_summer	August	10	2012	x
ER78M_LEP_Aug2012	ER	ER78M	42.1167	-81.25	13	LEP	LEP	2012_summer	August	10	2012	x
ER78M_MHY_Aug2012	ER	ER78M	42.1167	-81.25	18.8	MHY	MHY	2012_summer	August	10	2012	x
ER78M_Bminus_Aug2012	ER	ER78M	42.1167	-81.25	21	Bminus	BOT	2012_summer	August	10	2012	x
ER91M_SRF_Aug2012	ER	ER91M	41.8408	-82.9167	1.9	SRF	SRF	2012_summer	August	9	2012
ER91M_MEP_Aug2012	ER	ER91M	41.8408	-82.9167	5.2	MEP	MEP	2012_summer	August	9	2012
ER91M_Bminus_Aug2012	ER	ER91M	41.8408	-82.9167	9.5	Bminus	BOT	2012_summer	August	9	2012
HU15M_SRF_Aug2012	HU	HU15M	44	-82.35	2	SRF	SRF	2012_summer	August	8	2012
HU15M_TRM_Aug2012	HU	HU15M	44	-82.35	21	TRM	TRM	2012_summer	August	8	2012
HU15M_MHY_Aug2012	HU	HU15M	44	-82.35	50	MHY	MHY	2012_summer	August	8	2012
HU15M_B10_Aug2012	HU	HU15M	44	-82.35	56.7	B10	BOT	2012_summer	August	8	2012
HU45M_SRF_Aug2012	HU	HU45M	45.1367	-82.9833	2.2	SRF	SRF	2012_summer	August	7	2012	x
HU45M_DCL_Aug2012	HU	HU45M	45.1367	-82.9833	50.1	DCL	DCL	2012_summer	August	7	2012	x
HU45M_MHY_Aug2012	HU	HU45M	45.1367	-82.9833	74	MHY	MHY	2012_summer	August	7	2012	x
HU45M_B10_Aug2012	HU	HU45M	45.1367	-82.9833	93.9	B10	BOT	2012_summer	August	7	2012	x
HU54M_SRF_Aug2012	HU	HU54M	45.5167	-83.4167	2.2	SRF	SRF	2012_summer	August	6	2012
HU54M_DCL_Aug2012	HU	HU54M	45.5167	-83.4167	55.1	DCL	DCL	2012_summer	August	6	2012
HU54M_MHY_Aug2012	HU	HU54M	45.5167	-83.4167	70	MHY	MHY	2012_summer	August	6	2012
HU54M_B10_Aug2012	HU	HU54M	45.5167	-83.4167	100.5	B10	BOT	2012_summer	August	6	2012
MI18M_SRF_Aug2012	MI	MI18M	42.7333	-87	2.1	SRF	SRF	2012_summer	August	1	2012
MI18M_SRF2_Aug2012	MI	MI18M	42.7333	-87	2.1	SRF	SRF	2012_summer	August	1	2012
MI18M_DCL_Aug2012	MI	MI18M	42.7333	-87	36	DCL	DCL	2012_summer	August	1	2012
MI18M_MHY_Aug2012	MI	MI18M	42.7333	-87	100	MHY	MHY	2012_summer	August	1	2012
MI18M_B10_Aug2012	MI	MI18M	42.7333	-87	147.9	B10	BOT	2012_summer	August	1	2012
MI27M_SRF_Aug2012	MI	MI27M	43.6	-86.9167	2	SRF	SRF	2012_summer	August	2	2012
MI27M_DCL_Aug2012	MI	MI27M	43.6	-86.9167	36.8	DCL	DCL	2012_summer	August	2	2012
MI27M_MHY_Aug2012	MI	MI27M	43.6	-86.9167	50	MHY	MHY	2012_summer	August	2	2012
MI27M_B10_Aug2012	MI	MI27M	43.6	-86.9167	92.9	B10	BOT	2012_summer	August	2	2012
MI41M_SRF_Aug2012	MI	MI41M	44.7367	-86.7217	2	SRF	SRF	2012_summer	August	3	2012	x
MI41M_DCL_Aug2012	MI	MI41M	44.7367	-86.7217	38.6	DCL	DCL	2012_summer	August	3	2012	x
MI41M_MHY_Aug2012	MI	MI41M	44.7367	-86.7217	100.7	MHY	MHY	2012_summer	August	3	2012	x
MI41M_B10_Aug2012	MI	MI41M	44.7367	-86.7217	249.4	B10	BOT	2012_summer	August	3	2012	x
ON33M_SRF_Aug2012	ON	ON33M	43.5967	-78.8017	1.8	SRF	SRF	2012_summer	August	12	2012	x
ON33M_LEP_Aug2012	ON	ON33M	43.5967	-78.8017	13.9	LEP	LEP	2012_summer	August	12	2012	x
ON33M_MHY_Aug2012	ON	ON33M	43.5967	-78.8017	86.2	MHY	MHY	2012_summer	August	12	2012	x
ON33M_B10_Aug2012	ON	ON33M	43.5967	-78.8017	127.5	B10	BOT	2012_summer	August	12	2012	x
ON55M_SRF_Aug2012	ON	ON55M	43.4433	-77.4383	1.9	SRF	SRF	2012_summer	August	13	2012
ON55M_LEP_Aug2012	ON	ON55M	43.4433	-77.4383	16.4	LEP	LEP	2012_summer	August	13	2012
ON55M_MHY_Aug2012	ON	ON55M	43.4433	-77.4383	100.1	MHY	MHY	2012_summer	August	13	2012
ON55M_B10_Aug2012	ON	ON55M	43.4433	-77.4383	182.7	B10	BOT	2012_summer	August	13	2012
ON68b_SRF_Aug2012	ON	ON68b	43.5833	-79.4167	1.9	SRF	SRF	2012_summer	August	12	2012
ON68b_DCL_Aug2012	ON	ON68b	43.5833	-79.4167	16	DCL	DCL	2012_summer	August	12	2012
ON68b_B10_Aug2012	ON	ON68b	43.5833	-79.4167	41.1	B10	BOT	2012_summer	August	12	2012
SU01M_SRF_Aug2012	SU	SU01M	46.9933	-85.1611	2	SRF	SRF	2012_summer	August	18	2012
SU01M_DCL_Aug2012	SU	SU01M	46.9933	-85.1611	37	DCL	DCL	2012_summer	August	18	2012
SU01M_MHY_Aug2012	SU	SU01M	46.9933	-85.1611	63.9	MHY	MHY	2012_summer	August	18	2012
SU01M_B10_Aug2012	SU	SU01M	46.9933	-85.1611	84	B10	BOT	2012_summer	August	18	2012
SU08M_SRF_Aug2012	SU	SU08M	47.6058	-86.8178	1.7	SRF	SRF	2012_summer	August	19	2012	x
SU08M_DCL_Aug2012	SU	SU08M	47.6058	-86.8178	37	DCL	DCL	2012_summer	August	19	2012	x
SU08M_MHY_Aug2012	SU	SU08M	47.6058	-86.8178	200	MHY	MHY	2012_summer	August	19	2012	x
SU08M_B10_Aug2012	SU	SU08M	47.6058	-86.8178	276	B10	BOT	2012_summer	August	19	2012	x
SU18_SRF_Aug2012	SU	SU18	47.5144	-90.1519	1.9	SRF	SRF	2012_summer	August	20	2012
SU18_DCL_Aug2012	SU	SU18	47.5144	-90.1519	29.5	DCL	DCL	2012_summer	August	20	2012
SU18_MHY_Aug2012	SU	SU18	47.5144	-90.1519	91.2	MHY	MHY	2012_summer	August	20	2012
SU18_B10_Aug2012	SU	SU18	47.5144	-90.1519	142.5	B10	BOT	2012_summer	August	20	2012
ER15M_SRF_April2013	ER	ER15M	42.5167	-79.8933	2.5	SRF	SRF	2013_spring	April	3	2013
ER15M_MID_April2013	ER	ER15M	42.5167	-79.8933	31.5	MID	MID	2013_spring	April	3	2013
ER15M_B10_April2013	ER	ER15M	42.5167	-79.8933	52.9	B10	BOT	2013_spring	April	3	2013
ER78M_MID_April2013	ER	ER78M	42.1167	-81.25	10.1	MID	MID	2013_spring	April	3	2013	x
ER91M_SRF_April2013	ER	ER91M	41.8408	-82.9167	1.8	SRF	SRF	2013_spring	April	2	2013
ER91M_MID_April2013	ER	ER91M	41.8408	-82.9167	5.2	MID	MID	2013_spring	April	2	2013
ER91M_Bminus_April2013	ER	ER91M	41.8408	-82.9167	8.8	Bminus	BOT	2013_spring	April	2	2013
HU15M_SRF_April2013	HU	HU15M	44	-82.35	1.7	SRF	SRF	2013_spring	March	30	2013
HU15M_MID_April2013	HU	HU15M	44	-82.35	30	MID	MID	2013_spring	March	30	2013
HU15M_B10_April2013	HU	HU15M	44	-82.35	56.7	B10	BOT	2013_spring	March	30	2013
HU45M_SRF_April2013	HU	HU45M	45.1367	-82.9833	2	SRF	SRF	2013_spring	March	30	2013	x
HU45M_MID_April2013	HU	HU45M	45.1367	-82.9833	50	MID	MID	2013_spring	March	30	2013	x
HU45M_B10_April2013	HU	HU45M	45.1367	-82.9833	87.1	B10	BOT	2013_spring	March	30	2013	x
HU54M_SRF_April2013	HU	HU54M	45.5167	-83.4167	2.1	SRF	SRF	2013_spring	March	29	2013
HU54M_MID_April2013	HU	HU54M	45.5167	-83.4167	50	MID	MID	2013_spring	March	29	2013
HU54M_B10_April2013	HU	HU54M	45.5167	-83.4167	104	B10	BOT	2013_spring	March	29	2013
MI18M_SRF_April2013	MI	MI18M	42.7333	-87	3.5	SRF	SRF	2013_spring	March	27	2013
MI18M_MID_April2013	MI	MI18M	42.7333	-87	100	MID	MID	2013_spring	March	27	2013
MI18M_B10_April2013	MI	MI18M	42.7333	-87	148	B10	BOT	2013_spring	March	27	2013
MI27M_SRF_April2013	MI	MI27M	43.6	-86.9167	1.8	SRF	SRF	2013_spring	March	28	2013
MI27M_MID_April2013	MI	MI27M	43.6	-86.9167	50	MID	MID	2013_spring	March	28	2013
MI27M_B10_April2013	MI	MI27M	43.6	-86.9167	93.5	B10	BOT	2013_spring	March	28	2013
MI41M_SRF_April2013	MI	MI41M	44.7367	-86.7217	2.5	SRF	SRF	2013_spring	March	28	2013	x
MI41M_MID_April2013	MI	MI41M	44.7367	-86.7217	100	MID	MID	2013_spring	March	28	2013	x
MI41M_B10_April2013	MI	MI41M	44.7367	-86.7217	249	B10	BOT	2013_spring	March	28	2013	x
ON33M_SRF_April2013	ON	ON33M	43.5967	-78.8017	2.7	SRF	SRF	2013_spring	April	4	2013	x
ON33M_MID_April2013	ON	ON33M	43.5967	-78.8017	100	MID	MID	2013_spring	April	4	2013	x
ON33M_B10_April2013	ON	ON33M	43.5967	-78.8017	128.3	B10	BOT	2013_spring	April	4	2013	x
ON55M_SRF_April2013	ON	ON55M	43.4433	-77.4383	3.4	SRF	SRF	2013_spring	April	5	2013
ON55M_MID_April2013	ON	ON55M	43.4433	-77.4383	100	MID	MID	2013_spring	April	5	2013
ON55M_B10_April2013	ON	ON55M	43.4433	-77.4383	183.1	B10	BOT	2013_spring	April	5	2013
SU01M_SRF_April2013	SU	SU01M	46.9933	-85.1611	1.7	SRF	SRF	2013_spring	April	13	2013
SU01M_MID_April2013	SU	SU01M	46.9933	-85.1611	50	MID	MID	2013_spring	April	13	2013
SU01M_B10_April2013	SU	SU01M	46.9933	-85.1611	83.1	B10	BOT	2013_spring	April	13	2013
SU08M_SRF_April2013	SU	SU08M	47.6058	-86.8178	1.8	SRF	SRF	2013_spring	April	14	2013	x
SU08M_MID_April2013	SU	SU08M	47.6058	-86.8178	100	MID	MID	2013_spring	April	14	2013	x
SU08M_B10_April2013	SU	SU08M	47.6058	-86.8178	282.4	B10	BOT	2013_spring	April	14	2013	x
SU17M_SRF_April2013	SU	SU17M	47.1644	-89.6619	2.7	SRF	SRF	2013_spring	April	17	2013
SU17M_MID_April2013	SU	SU17M	47.1644	-89.6619	85.5	MID	MID	2013_spring	April	17	2013
SU17M_B10_April2013	SU	SU17M	47.1644	-89.6619	187.4	B10	BOT	2013_spring	April	17	2013
ER15M_SRF_Aug2013	ER	ER15M	42.5167	-79.8933	1.8	SRF	SRF	2013_summer	August	11	2013
ER15M_DCL_Aug2013	ER	ER15M	42.5167	-79.8933	22	DCL	DCL	2013_summer	August	11	2013
ER15M_MHY_Aug2013	ER	ER15M	42.5167	-79.8933	39.9	MHY	MHY	2013_summer	August	11	2013
ER15M_Bminus_Aug2013	ER	ER15M	42.5167	-79.8933	61.2	Bminus	BOT	2013_summer	August	11	2013
ER78M_SRF_Aug2013	ER	ER78M	42.1167	-81.25	1.3	SRF	SRF	2013_summer	August	10	2013	x
ER78M_LEP_Aug2013	ER	ER78M	42.1167	-81.25	16	LEP	LEP	2013_summer	August	10	2013	x
ER78M_Bminus_Aug2013	ER	ER78M	42.1167	-81.25	21	Bminus	BOT	2013_summer	August	10	2013	x
ER91M_SRF_Aug2013	ER	ER91M	41.8408	-82.9167	1.3	SRF	SRF	2013_summer	August	9	2013
ER91M_MEP_Aug2013	ER	ER91M	41.8408	-82.9167	4.9	MEP	MEP	2013_summer	August	9	2013
ER91M_Bminus_Aug2013	ER	ER91M	41.8408	-82.9167	8.9	Bminus	BOT	2013_summer	August	9	2013
HU15M_SRF_Aug2013	HU	HU15M	44	-82.35	2.2	SRF	SRF	2013_summer	August	7	2013
HU15M_TRM_Aug2013	HU	HU15M	44	-82.35	17.1	TRM	TRM	2013_summer	August	7	2013
HU15M_MHY_Aug2013	HU	HU15M	44	-82.35	40	MHY	MHY	2013_summer	August	7	2013
HU15M_B10_Aug2013	HU	HU15M	44	-82.35	55.7	B10	BOT	2013_summer	August	7	2013
HU45M_SRF_Aug2013	HU	HU45M	45.1367	-82.9833	1.9	SRF	SRF	2013_summer	August	6	2013	x
HU45M_DCL_Aug2013	HU	HU45M	45.1367	-82.9833	34.9	DCL	DCL	2013_summer	August	6	2013	x
HU45M_MHY_Aug2013	HU	HU45M	45.1367	-82.9833	50	MHY	MHY	2013_summer	August	6	2013	x
HU45M_B10_Aug2013	HU	HU45M	45.1367	-82.9833	88.3	B10	BOT	2013_summer	August	6	2013	x
HU54M_SRF_Aug2013	HU	HU54M	45.5167	-83.4167	1.4	SRF	SRF	2013_summer	August	6	2013
HU54M_DCL_Aug2013	HU	HU54M	45.5167	-83.4167	30	DCL	DCL	2013_summer	August	6	2013
HU54M_MHY_Aug2013	HU	HU54M	45.5167	-83.4167	100	MHY	MHY	2013_summer	August	6	2013
HU54M_B10_Aug2013	HU	HU54M	45.5167	-83.4167	129.9	B10	BOT	2013_summer	August	6	2013
MI18M_SRF_Aug2013	MI	MI18M	42.7333	-87	1.9	SRF	SRF	2013_summer	August	2	2013
MI18M_DCL_Aug2013	MI	MI18M	42.7333	-87	48	DCL	DCL	2013_summer	August	2	2013
MI18M_MHY_Aug2013	MI	MI18M	42.7333	-87	100	MHY	MHY	2013_summer	August	2	2013
MI18M_B10_Aug2013	MI	MI18M	42.7333	-87	146.9	B10	BOT	2013_summer	August	2	2013
MI27M_SRF_Aug2013	MI	MI27M	43.6	-86.9167	1.9	SRF	SRF	2013_summer	August	3	2013
MI27M_DCL_Aug2013	MI	MI27M	43.6	-86.9167	44	DCL	DCL	2013_summer	August	3	2013
MI27M_MHY_Aug2013	MI	MI27M	43.6	-86.9167	50	MHY	MHY	2013_summer	August	3	2013
MI27M_B10_Aug2013	MI	MI27M	43.6	-86.9167	91.5	B10	BOT	2013_summer	August	3	2013
MI41M_SRF_Aug2013	MI	MI41M	44.7367	-86.7217	2	SRF	SRF	2013_summer	August	4	2013	x
MI41M_DCL_Aug2013	MI	MI41M	44.7367	-86.7217	38	DCL	DCL	2013_summer	August	4	2013	x
MI41M_MHY_Aug2013	MI	MI41M	44.7367	-86.7217	100	MHY	MHY	2013_summer	August	4	2013	x
MI41M_B10_Aug2013	MI	MI41M	44.7367	-86.7217	248.3	B10	BOT	2013_summer	August	4	2013	x
ON33M_SRF_Aug2013	ON	ON33M	43.5967	-78.8017	1.9	SRF	SRF	2013_summer	August	12	2013	x
ON33M_DCL_Aug2013	ON	ON33M	43.5967	-78.8017	16.2	DCL	DCL	2013_summer	August	12	2013	x
ON33M_MHY_Aug2013	ON	ON33M	43.5967	-78.8017	83.2	MHY	MHY	2013_summer	August	12	2013	x
ON33M_B10_Aug2013	ON	ON33M	43.5967	-78.8017	126.9	B10	BOT	2013_summer	August	12	2013	x
ON55M_SRF_Aug2013	ON	ON55M	43.4433	-77.4383	1.8	SRF	SRF	2013_summer	August	13	2013
ON55M_DCL_Aug2013	ON	ON55M	43.4433	-77.4383	24	DCL	DCL	2013_summer	August	13	2013
ON55M_MHY_Aug2013	ON	ON55M	43.4433	-77.4383	100	MHY	MHY	2013_summer	August	13	2013
ON55M_B10_Aug2013	ON	ON55M	43.4433	-77.4383	182.3	B10	BOT	2013_summer	August	13	2013
ON68b_SRF_Aug2013	ON	ON68b	43.5833	-79.4167	1.5	SRF	SRF	2013_summer	August	12	2013
ON68b_DCL_Aug2013	ON	ON68b	43.5833	-79.4167	12	DCL	DCL	2013_summer	August	12	2013
ON68b_B10_Aug2013	ON	ON68b	43.5833	-79.4167	40.9	B10	BOT	2013_summer	August	12	2013
SU01M_SRF_Aug2013	SU	SU01M	46.9933	-85.1611	1.8	SRF	SRF	2013_summer	August	17	2013
SU01M_DCL_Aug2013	SU	SU01M	46.9933	-85.1611	30	DCL	DCL	2013_summer	August	17	2013
SU01M_MHY_Aug2013	SU	SU01M	46.9933	-85.1611	50	MHY	MHY	2013_summer	August	17	2013
SU01M_B10_Aug2013	SU	SU01M	46.9933	-85.1611	83.4	B10	BOT	2013_summer	August	17	2013
SU08M_SRF_Aug2013	SU	SU08M	47.6058	-86.8178	1.7	SRF	SRF	2013_summer	August	18	2013	x
SU08M_DCL_Aug2013	SU	SU08M	47.6058	-86.8178	36.2	DCL	DCL	2013_summer	August	18	2013	x
SU08M_MHY_Aug2013	SU	SU08M	47.6058	-86.8178	137.8	MHY	MHY	2013_summer	August	18	2013	x
SU08M_B10_Aug2013	SU	SU08M	47.6058	-86.8178	280	B10	BOT	2013_summer	August	18	2013	x
SU17M_SRF_Aug2013	SU	SU17M	47.1644	-89.6619	1.9	SRF	SRF	2013_summer	August	21	2013
SU17M_DCL_Aug2013	SU	SU17M	47.1644	-89.6619	35.9	DCL	DCL	2013_summer	August	21	2013
SU17M_MHY_Aug2013	SU	SU17M	47.1644	-89.6619	100	MHY	MHY	2013_summer	August	21	2013
SU17M_B10_Aug2013	SU	SU17M	47.1644	-89.6619	186.8	B10	BOT	2013_summer	August	21	2013
SU18_SRF_Aug2013	SU	SU18	47.5144	-90.1519	2	SRF	SRF	2013_summer	August	19	2013
SU18_DCL_Aug2013	SU	SU18	47.5144	-90.1519	38.2	DCL	DCL	2013_summer	August	19	2013
SU18_MHY_Aug2013	SU	SU18	47.5144	-90.1519	85.7	MHY	MHY	2013_summer	August	19	2013
SU18_B10_Aug2013	SU	SU18	47.5144	-90.1519	141.2	B10	BOT	2013_summer	August	19	2013

## Sheet: Table S2
Table S2. Phyla and proteobacterial classes that were significantly different when samples were characterized using the 16S rRNA V4 region vs. V4-V5 region primers, based on a Wald test of log2 fold change.
	Df	SumsOfSqs	MeanSqs	F.Model	R2	Pr(>F)
v4v5 primer set
year	1	0.82	0.82	13.57	0.07	0.001
lake	3	1.91	0.64	10.47	0.16	0.001
depth_code	2	4.13	2.06	34.02	0.36	0.001
year:lake	3	0.33	0.11	1.82	0.03	0.029
year:depth_code	2	0.21	0.11	1.76	0.02	0.058
lake:depth_code	6	1.07	0.18	2.94	0.09	0.001
year:lake:depth_code	6	0.28	0.05	0.77	0.02	0.838
Residuals	47	2.85	0.06	0.25
Total	70	11.61
v4 primer set
year	1	0.31	0.31	6.81	0.04	0.001
lake	3	1.52	0.51	11.13	0.2	0.001
depth_code	2	2.11	1.06	23.17	0.28	0.001
year:lake	3	0.41	0.14	3.01	0.05	0.001
year:depth_code	2	0.14	0.07	1.55	0.02	0.09
lake:depth_code	6	0.77	0.13	2.83	0.1	0.001
year:lake:depth_code	6	0.27	0.05	0.99	0.04	0.467
Residuals	46	2.1	0.05	0.27
Total	69	7.64

## Sheet: Table S3
Table S3. Oligotypes that were significantly different when samples were characterized using the 16S rRNA V4 region vs V4-V5 region primers based on a Wald test of log2 fold change.
	Average normalized count value	Effect size estimate (log2 fold change)	Enrichment	Standard error	Test statistic	pvalue
Spirochaetae	0.83712	-1.29296	V4-V5	0.305194	-4.23653	2.27005e-05
Alphaproteobacteria	644.961	-0.796595	V4-V5	0.0861506	-9.24654	2.31871e-20
Bacteroidetes	603.756	-0.255322	V4-V5	0.062985	-4.05369	5.04153e-05
Deltaproteobacteria	33.9988	0.522514	V4	0.126051	4.14525	3.39449e-05
Gemmatimonadetes	18.529	0.767831	V4	0.198256	3.87294	0.000107532
Bacteria_unclassified	24.9937	1.04624	V4	0.0983274	10.6404	1.93375e-26
Saccharibacteria	2.06393	1.27853	V4	0.308584	4.14321	3.42485e-05
Armatimonadetes	2.14016	2.04088	V4	0.336784	6.05991	1.362e-09
Chlamydiae	4.54902	2.79709	V4	0.269269	10.3877	2.81993e-25

## Sheet: Table S4
Table S4. Results of Permutational Multivariate Analysis of Variance comparing the effects of depth, lake, and year on microbial community composition characterized using primers targeting the 16S rRNA vV4-V5 region and the 16S rRNA v4 region.
	Average normalized count value	Effect size estimate (log2 fold change)	Enrichment	Standard error	Test statistic	pvalue
FukuN57	3.20144	-2.78257	V4-V5	0.233526	-11.9155	9.8327e-33
ML635J-21_fa	0.744317	-2.24129	V4-V5	0.320127	-7.00126	2.53678e-12
Alphaproteobacteria_unclassified	6.03148	-2.04065	V4-V5	0.169562	-12.0349	2.32955e-33
JTB23_fa	0.404155	-1.88892	V4-V5	0.400253	-4.7193	2.36655e-06
Flavobacteriaceae	45.8955	-1.57138	V4-V5	0.200241	-7.84746	4.24533e-15
Leptospiraceae	0.675989	-1.30577	V4-V5	0.338831	-3.85373	0.00011633
Burkholderiales_unclassified	2.75151	-0.972315	V4-V5	0.161379	-6.02506	1.69052e-09
LD12_freshwater_group	488.762	-0.956843	V4-V5	0.0987166	-9.69283	3.23437e-22
Actinobacteria_unclassified	2.79612	-0.806377	V4-V5	0.164783	-4.89356	9.903e-07
Chitinophagaceae	208.425	-0.283887	V4-V5	0.0749926	-3.78553	0.000153382
Betaproteobacteria_unclassified	24.5138	0.603934	V4	0.152887	3.9502	7.80854e-05
Sphingobacteriaceae	27.5201	0.730371	V4	0.156697	4.66105	3.14602e-06
PeM15_fa	4.53338	0.813492	V4	0.212889	3.8212	0.000132804
Gemmatimonadaceae	17.8474	0.827327	V4	0.198398	4.17004	3.04551e-05
Bacteria_unclassified	26.2898	1.12703	V4	0.112185	10.0461	9.55711e-24
Rhizobiales_unclassified	6.52122	1.26689	V4	0.177793	7.12564	1.03599e-12
Acidimicrobiales_unclassified	1.93947	1.31609	V4	0.254937	5.16241	2.43791e-07
Saccharibacteria_fa	2.48794	1.36583	V4	0.324232	4.2125	2.52558e-05
Gammaproteobacteria_unclassified	6.86612	1.59494	V4	0.162199	9.83321	8.09936e-23
Chloroflexi_unclassified	1.24652	1.6777	V4	0.283821	5.91113	3.39773e-09
Sphingomonadales_unclassified	1.06544	1.71527	V4	0.287097	5.97452	2.30774e-09
Acidimicrobiaceae	152.356	1.8079	V4	0.178171	10.147	3.4176e-24
Armatimonadaceae	1.76813	2.15841	V4	0.395742	5.45408	4.92276e-08
Myxococcales_unclassified	0.756833	2.19741	V4	0.38863	5.65424	1.56533e-08
Beijerinckiaceae	1.23967	2.20805	V4	0.322359	6.84965	7.40296e-12
Bacteriovoracaceae	6.52079	2.3665	V4	0.172211	13.7419	5.69566e-43
Xanthomonadales_unclassified	0.776055	2.75754	V4	0.487728	5.65385	1.56894e-08
Simkaniaceae	1.6894	2.94061	V4	0.41115	7.15216	8.54244e-13
Nitrosomonadales_unclassified	3.09044	3.30759	V4	0.302715	10.9264	8.61763e-28
Chlamydiales_unclassified	3.17497	3.6569	V4	0.334606	10.929	8.3794e-28
TK10_fa	3.27738	4.9287	V4	0.473601	10.4069	2.30693e-25

## Sheet: Table S5
Table S5. Phyla and proteobacterial classes that are significantly enriched in surface or deep-water samples based on a Wald test of log2 fold change.
	Average normalized count value	Effect size estimate (log2 fold change)	Enrichment	Standard error	Test statistic	pvalue
Woesearchaeota_(DHVEG-6)	5.88687	-4.34124	Deep bottom	0.456625	-9.50724	1.95792e-21
Omnitrophica	10.1082	-4.10988	Deep bottom	0.473333	-8.68286	3.85954e-18
Elusimicrobia	3.59865	-3.65915	Deep bottom	0.505297	-7.24157	4.43517e-13
Nitrospirae	489.455	-2.78066	Deep bottom	0.614765	-4.52312	6.09336e-06
Archaea_unclassified	1.81819	-2.68874	Deep bottom	0.495845	-5.42253	5.87599e-08
Fibrobacteres	0.768424	-2.54233	Deep bottom	0.537779	-4.72746	2.27345e-06
Ignavibacteriae	164.894	-2.08535	Deep bottom	0.800067	-2.60647	0.00914797
Chloroflexi	4424.39	-2.07544	Deep bottom	0.363959	-5.70241	1.18126e-08
FBP	0.81335	-1.99269	Deep bottom	0.842867	-2.36418	0.0180699
Gracilibacteria	1.49886	-1.91868	Deep bottom	0.562477	-3.41113	0.000646945
Chlamydiae	12.3558	-1.89638	Deep bottom	0.367798	-5.15604	2.52228e-07
Firmicutes	10.6922	-1.88664	Deep bottom	0.491416	-3.8392	0.000123437
Thaumarchaeota	268.813	-1.85213	Deep bottom	0.724766	-2.55549	0.0106039
Peregrinibacteria	1.38775	-1.82825	Deep bottom	0.491698	-3.71825	0.00020061
Microgenomates	2.35855	-1.71425	Deep bottom	0.464382	-3.69147	0.000222961
Saccharibacteria	19.2597	-1.60987	Deep bottom	0.374185	-4.30232	1.69015e-05
Planctomycetes	3191.61	-1.48965	Deep bottom	0.218335	-6.82278	8.92974e-12
Chlorobi	189.531	-1.37812	Deep bottom	0.522407	-2.63802	0.00833905
TM6_(Dependentiae)	54.9397	-1.12116	Deep bottom	0.310764	-3.60776	0.000308849
Acidobacteria	289.122	-1.00674	Deep bottom	0.435767	-2.31027	0.0208732
Deltaproteobacteria	420.484	-0.983852	Deep bottom	0.206946	-4.75415	1.99286e-06
Diapherotrites	0.203919	-0.895148	Deep bottom	0.808634	-1.10699	0.268299
FCPU426	0.181116	-0.893382	Deep bottom	0.786251	-1.13626	0.255849
Gammaproteobacteria	503.367	-0.700296	Deep bottom	0.17299	-4.04818	5.16183e-05
Parcubacteria	107.511	-0.614623	Deep bottom	0.388787	-1.58088	0.113906
Tenericutes	0.315557	-0.530832	Deep bottom	0.652164	-0.813954	0.415671
BRC1	0.203441	-0.528311	Deep bottom	1.32758	-0.397951	0.690667
Bacteria_unclassified	269.607	-0.522855	Deep bottom	0.123508	-4.23338	2.30203e-05
Gemmatimonadetes	224.312	-0.481665	Deep bottom	0.486466	-0.99013	0.322111
Armatimonadetes	8.94808	-0.480099	Deep bottom	0.507588	-0.945843	0.344228
Epsilonproteobacteria	0.160878	-0.362932	Deep bottom	1.26203	-0.287578	0.77367
Deinococcus-Thermus	0.155617	-0.343607	Deep bottom	0.92416	-0.371804	0.710039
Verrucomicrobia	4191.2	-0.0574901	Deep bottom	0.101198	-0.568097	0.569969
Latescibacteria	0.103059	-0.0443519	Deep bottom	0.90294	-0.0491194	0.960824
Aenigmarchaeota	0.0948635	-0.00658953	Deep bottom	1.09698	-0.00600697	0.995207
PAUC34f	0.470951	0.049405	Surface	0.970005	0.0509327	0.959379
Parvarchaeota	0.0487492	0.145704	Surface	1.48075	0.0983982	0.921616
Candidatus_Berkelbacteria	0.0699416	0.211025	Surface	1.25683	0.167902	0.86666
WWE3	0.0173971	0.223714	Surface	1.51854	0.147321	0.882878
BJ-169	0.0162381	0.234237	Surface	1.51855	0.154251	0.877412
SR1_(Absconditabacteria)	0.21034	0.238349	Surface	1.29165	0.18453	0.853597
Euryarchaeota	0.016782	0.239891	Surface	1.51855	0.157974	0.874477
Hydrogenedentes	0.0144871	0.250895	Surface	1.51855	0.16522	0.868771
RBG-1_(Zixibacteria)	0.0122449	0.273735	Surface	1.51855	0.180261	0.856948
Fusobacteria	0.0501038	0.281024	Surface	1.47638	0.190346	0.849038
Nitrospinae	0.00975652	0.29907	Surface	1.51855	0.196944	0.843872
Lentisphaerae	0.132781	0.304053	Surface	1.07358	0.283214	0.777013
Miscellaneous_Euryarchaeotic_Group(MEG)	0.00742386	0.326049	Surface	1.51856	0.21471	0.829994
SBR1093	0.0298183	0.340008	Surface	1.4959	0.227293	0.820196
Bathyarchaeota	0.0269782	0.3586	Surface	1.51855	0.236147	0.813318
AC1	0.00573993	0.359707	Surface	1.51856	0.236874	0.812755
Aminicenantes	0.00329272	0.368377	Surface	1.51856	0.242583	0.808328
Tectomicrobia	0.00796199	0.441089	Surface	1.51856	0.290465	0.771461
Bacteroidetes	10173.8	0.47269	Surface	0.131222	3.60223	0.000315499
Actinobacteria	20769.4	0.671852	Surface	0.215934	3.11138	0.00186214
Betaproteobacteria	18612.8	0.928171	Surface	0.153059	6.06415	1.3265e-09
Alphaproteobacteria	19294.6	1.80872	Surface	0.194459	9.30132	1.38715e-20
Spirochaetae	33.2463	2.00416	Surface	0.560021	3.57872	0.000345277
Cyanobacteria	3912.17	3.28537	Surface	0.330093	9.95285	2.45052e-23

## Sheet: Table S6
Table S6. Sequence distribution of manual oligotypes of four ubiquitous, abundant tribes and corresponding PERMANOVA results testing for effects of lake and depth.
Tribe	Total # of sequences	Dominant oligotype abundance	Dominant unique sequence abundance	# of oligotypes (M>500)	PerMANOVA Results
					Lake			Depth			Lake*Depth
					pseudo-F	R2	p	pseudo-F	R2	p	pseudo-F	R2	p
LD12	2691546	2030463	1439482	101	2	0.12	0.048	6.7	0.1	0.002	n.s.
acI-B1	1608875	1060402	788789	52	13.9	0.41	<0.001	19.9	0.15	<0.001	3.4	0.1	0.002
LD28	822265	660208	444489	43	3.1	0.11	0.005	35.3	0.33	<0.001	2.8	0.1	0.011
acI-A7	522589	490797	356513	17	2.9	0.18	0.017	3.6	0.04	0.044	n.s.
n.s., p>0.05
